# Supplementary material for: Interpretable multiple instance learning for hematologic diagnosis from peripheral blood smears
Source: Commun Med (Lond). 2026 Apr 15;6:309. doi: 10.1038/s43856-026-01558-x (PMC13216603; doi:10.1038/s43856-026-01558-x)
Supplement: Supplementary file 4 — Supplementary Data 1 [file 43856_2026_1558_MOESM4_ESM.csv]

	Patient Name	Doping Level	Predicted Label	AML	Normal
0	doped_0_0	0	Normal	0.003	0.997
1	doped_0_1	0	Normal	0.005	0.995
2	doped_0_10	0	Normal	0.011	0.989
3	doped_0_11	0	Normal	0.005	0.995
4	doped_0_12	0	Normal	0.006	0.994
5	doped_0_13	0	Normal	0.496	0.504
6	doped_0_14	0	Normal	0.008	0.992
7	doped_0_15	0	Normal	0.005	0.995
8	doped_0_16	0	Normal	0.002	0.998
9	doped_0_17	0	Normal	0.008	0.992
10	doped_0_18	0	Normal	0.003	0.997
11	doped_0_19	0	Normal	0.005	0.995
12	doped_0_2	0	Normal	0.005	0.995
13	doped_0_20	0	Normal	0.003	0.997
14	doped_0_21	0	Normal	0.005	0.995
15	doped_0_22	0	Normal	0.012	0.988
16	doped_0_23	0	Normal	0.005	0.995
17	doped_0_24	0	Normal	0.003	0.997
18	doped_0_25	0	Normal	0.005	0.995
19	doped_0_26	0	Normal	0.33	0.67
20	doped_0_27	0	Normal	0.003	0.997
21	doped_0_28	0	Normal	0.227	0.773
22	doped_0_29	0	Normal	0.005	0.995
23	doped_0_3	0	Normal	0.003	0.997
24	doped_0_30	0	Normal	0.003	0.997
25	doped_0_31	0	Normal	0.005	0.995
26	doped_0_32	0	Normal	0.004	0.996
27	doped_0_33	0	Normal	0.007	0.993
28	doped_0_34	0	Normal	0.002	0.998
29	doped_0_35	0	Normal	0.005	0.995
30	doped_0_36	0	Normal	0.012	0.988
31	doped_0_37	0	Normal	0.007	0.993
32	doped_0_38	0	Normal	0.006	0.994
33	doped_0_39	0	Normal	0.007	0.993
34	doped_0_4	0	Normal	0.004	0.996
35	doped_0_40	0	Normal	0.005	0.995
36	doped_0_41	0	Normal	0.004	0.996
37	doped_0_42	0	Normal	0.002	0.998
38	doped_0_43	0	Normal	0.009	0.991
39	doped_0_44	0	Normal	0.002	0.998
40	doped_0_45	0	Normal	0.095	0.905
41	doped_0_46	0	Normal	0.008	0.992
42	doped_0_47	0	Normal	0.021	0.979
43	doped_0_48	0	Normal	0.233	0.767
44	doped_0_49	0	Normal	0.002	0.998
45	doped_0_5	0	Normal	0.007	0.993
46	doped_0_6	0	Normal	0.003	0.997
47	doped_0_7	0	Normal	0.011	0.989
48	doped_0_8	0	Normal	0.015	0.985
49	doped_0_9	0	AML	0.744	0.256
50	doped_1_0	1	Normal	0.175	0.825
51	doped_1_1	1	Normal	0.012	0.988
52	doped_1_10	1	Normal	0.019	0.981
53	doped_1_11	1	Normal	0.01	0.99
54	doped_1_12	1	Normal	0.003	0.997
55	doped_1_13	1	Normal	0.057	0.943
56	doped_1_14	1	Normal	0.134	0.866
57	doped_1_15	1	Normal	0.083	0.917
58	doped_1_16	1	Normal	0.007	0.993
59	doped_1_17	1	Normal	0.006	0.994
60	doped_1_18	1	Normal	0.018	0.982
61	doped_1_19	1	Normal	0.216	0.784
62	doped_1_2	1	Normal	0.124	0.876
63	doped_1_20	1	Normal	0.026	0.974
64	doped_1_21	1	Normal	0.251	0.749
65	doped_1_22	1	Normal	0.028	0.972
66	doped_1_23	1	Normal	0.006	0.994
67	doped_1_24	1	Normal	0.017	0.983
68	doped_1_25	1	Normal	0.031	0.969
69	doped_1_26	1	Normal	0.021	0.979
70	doped_1_27	1	Normal	0.008	0.992
71	doped_1_28	1	Normal	0.009	0.991
72	doped_1_29	1	Normal	0.023	0.977
73	doped_1_3	1	Normal	0.004	0.996
74	doped_1_30	1	Normal	0.102	0.898
75	doped_1_31	1	Normal	0.017	0.983
76	doped_1_32	1	Normal	0.006	0.994
77	doped_1_33	1	Normal	0.047	0.953
78	doped_1_34	1	Normal	0.065	0.935
79	doped_1_35	1	Normal	0.019	0.981
80	doped_1_36	1	Normal	0.005	0.995
81	doped_1_37	1	Normal	0.01	0.99
82	doped_1_38	1	Normal	0.008	0.992
83	doped_1_39	1	Normal	0.06	0.94
84	doped_1_4	1	Normal	0.01	0.99
85	doped_1_40	1	Normal	0.022	0.978
86	doped_1_41	1	Normal	0.059	0.941
87	doped_1_42	1	Normal	0.015	0.985
88	doped_1_43	1	Normal	0.009	0.991
89	doped_1_44	1	Normal	0.099	0.901
90	doped_1_45	1	Normal	0.039	0.961
91	doped_1_46	1	Normal	0.002	0.998
92	doped_1_47	1	Normal	0.004	0.996
93	doped_1_48	1	Normal	0.1	0.9
94	doped_1_49	1	Normal	0.009	0.991
95	doped_1_5	1	Normal	0.004	0.996
96	doped_1_6	1	Normal	0.047	0.953
97	doped_1_7	1	Normal	0.006	0.994
98	doped_1_8	1	Normal	0.028	0.972
99	doped_1_9	1	Normal	0.003	0.997
100	doped_2_0	2	Normal	0.012	0.988
101	doped_2_1	2	Normal	0.027	0.973
102	doped_2_10	2	AML	0.895	0.105
103	doped_2_11	2	Normal	0.015	0.985
104	doped_2_12	2	Normal	0.059	0.941
105	doped_2_13	2	Normal	0.024	0.976
106	doped_2_14	2	Normal	0.004	0.996
107	doped_2_15	2	Normal	0.036	0.964
108	doped_2_16	2	Normal	0.029	0.971
109	doped_2_17	2	Normal	0.036	0.964
110	doped_2_18	2	Normal	0.042	0.958
111	doped_2_19	2	Normal	0.109	0.891
112	doped_2_2	2	Normal	0.225	0.775
113	doped_2_20	2	Normal	0.288	0.712
114	doped_2_21	2	Normal	0.012	0.988
115	doped_2_22	2	Normal	0.051	0.949
116	doped_2_23	2	Normal	0.184	0.816
117	doped_2_24	2	Normal	0.028	0.972
118	doped_2_25	2	Normal	0.008	0.992
119	doped_2_26	2	Normal	0.005	0.995
120	doped_2_27	2	Normal	0.444	0.556
121	doped_2_28	2	Normal	0.029	0.971
122	doped_2_29	2	Normal	0.006	0.994
123	doped_2_3	2	Normal	0.23	0.77
124	doped_2_30	2	Normal	0.02	0.98
125	doped_2_31	2	Normal	0.025	0.975
126	doped_2_32	2	Normal	0.006	0.994
127	doped_2_33	2	Normal	0.026	0.974
128	doped_2_34	2	Normal	0.018	0.982
129	doped_2_35	2	Normal	0.029	0.971
130	doped_2_36	2	Normal	0.057	0.943
131	doped_2_37	2	Normal	0.317	0.683
132	doped_2_38	2	Normal	0.012	0.988
133	doped_2_39	2	Normal	0.005	0.995
134	doped_2_4	2	Normal	0.011	0.989
135	doped_2_40	2	Normal	0.282	0.718
136	doped_2_41	2	Normal	0.027	0.973
137	doped_2_42	2	Normal	0.058	0.942
138	doped_2_43	2	Normal	0.013	0.987
139	doped_2_44	2	Normal	0.046	0.954
140	doped_2_45	2	Normal	0.04	0.96
141	doped_2_46	2	Normal	0.459	0.541
142	doped_2_47	2	Normal	0.024	0.976
143	doped_2_48	2	Normal	0.002	0.998
144	doped_2_49	2	Normal	0.07	0.93
145	doped_2_5	2	AML	0.565	0.435
146	doped_2_6	2	Normal	0.29	0.71
147	doped_2_7	2	Normal	0.03	0.97
148	doped_2_8	2	Normal	0.186	0.814
149	doped_2_9	2	Normal	0.268	0.732
150	doped_3_0	3	Normal	0.02	0.98
151	doped_3_1	3	AML	0.626	0.374
152	doped_3_10	3	Normal	0.007	0.993
153	doped_3_11	3	Normal	0.041	0.959
154	doped_3_12	3	AML	0.845	0.155
155	doped_3_13	3	Normal	0.077	0.923
156	doped_3_14	3	Normal	0.027	0.973
157	doped_3_15	3	Normal	0.035	0.965
158	doped_3_16	3	AML	0.977	0.023
159	doped_3_17	3	Normal	0.063	0.937
160	doped_3_18	3	Normal	0.008	0.992
161	doped_3_19	3	AML	0.701	0.299
162	doped_3_2	3	Normal	0.104	0.896
163	doped_3_20	3	AML	0.644	0.356
164	doped_3_21	3	AML	0.638	0.362
165	doped_3_22	3	AML	0.523	0.477
166	doped_3_23	3	Normal	0.03	0.97
167	doped_3_24	3	Normal	0.076	0.924
168	doped_3_25	3	Normal	0.021	0.979
169	doped_3_26	3	Normal	0.159	0.841
170	doped_3_27	3	Normal	0.383	0.617
171	doped_3_28	3	Normal	0.203	0.797
172	doped_3_29	3	Normal	0.054	0.946
173	doped_3_3	3	AML	0.883	0.117
174	doped_3_30	3	Normal	0.211	0.789
175	doped_3_31	3	Normal	0.334	0.666
176	doped_3_32	3	Normal	0.015	0.985
177	doped_3_33	3	Normal	0.091	0.909
178	doped_3_34	3	Normal	0.045	0.955
179	doped_3_35	3	Normal	0.105	0.895
180	doped_3_36	3	AML	0.962	0.038
181	doped_3_37	3	Normal	0.099	0.901
182	doped_3_38	3	Normal	0.135	0.865
183	doped_3_39	3	Normal	0.047	0.953
184	doped_3_4	3	Normal	0.007	0.993
185	doped_3_40	3	Normal	0.071	0.929
186	doped_3_41	3	Normal	0.147	0.853
187	doped_3_42	3	Normal	0.49	0.51
188	doped_3_43	3	Normal	0.124	0.876
189	doped_3_44	3	Normal	0.154	0.846
190	doped_3_45	3	Normal	0.136	0.864
191	doped_3_46	3	Normal	0.114	0.886
192	doped_3_47	3	Normal	0.092	0.908
193	doped_3_48	3	Normal	0.135	0.865
194	doped_3_49	3	Normal	0.097	0.903
195	doped_3_5	3	AML	0.53	0.47
196	doped_3_6	3	Normal	0.369	0.631
197	doped_3_7	3	Normal	0.27	0.73
198	doped_3_8	3	Normal	0.446	0.554
199	doped_3_9	3	AML	0.913	0.087
200	doped_4_0	4	Normal	0.443	0.557
201	doped_4_1	4	Normal	0.258	0.742
202	doped_4_10	4	Normal	0.035	0.965
203	doped_4_11	4	AML	0.904	0.096
204	doped_4_12	4	Normal	0.035	0.965
205	doped_4_13	4	Normal	0.062	0.938
206	doped_4_14	4	Normal	0.311	0.689
207	doped_4_15	4	Normal	0.17	0.83
208	doped_4_16	4	Normal	0.172	0.828
209	doped_4_17	4	Normal	0.42	0.58
210	doped_4_18	4	Normal	0.366	0.634
211	doped_4_19	4	Normal	0.298	0.702
212	doped_4_2	4	Normal	0.085	0.915
213	doped_4_20	4	Normal	0.473	0.527
214	doped_4_21	4	AML	0.54	0.46
215	doped_4_22	4	Normal	0.084	0.916
216	doped_4_23	4	AML	0.948	0.052
217	doped_4_24	4	Normal	0.085	0.915
218	doped_4_25	4	Normal	0.151	0.849
219	doped_4_26	4	Normal	0.013	0.987
220	doped_4_27	4	Normal	0.067	0.933
221	doped_4_28	4	Normal	0.484	0.516
222	doped_4_29	4	Normal	0.412	0.588
223	doped_4_3	4	AML	0.636	0.364
224	doped_4_30	4	Normal	0.109	0.891
225	doped_4_31	4	Normal	0.305	0.695
226	doped_4_32	4	Normal	0.03	0.97
227	doped_4_33	4	AML	0.99	0.01
228	doped_4_34	4	Normal	0.056	0.944
229	doped_4_35	4	Normal	0.252	0.748
230	doped_4_36	4	AML	0.811	0.189
231	doped_4_37	4	Normal	0.209	0.791
232	doped_4_38	4	Normal	0.036	0.964
233	doped_4_39	4	Normal	0.169	0.831
234	doped_4_4	4	AML	0.755	0.245
235	doped_4_40	4	Normal	0.428	0.572
236	doped_4_41	4	Normal	0.417	0.583
237	doped_4_42	4	Normal	0.382	0.618
238	doped_4_43	4	Normal	0.201	0.799
239	doped_4_44	4	Normal	0.164	0.836
240	doped_4_45	4	Normal	0.087	0.913
241	doped_4_46	4	Normal	0.037	0.963
242	doped_4_47	4	Normal	0.462	0.538
243	doped_4_48	4	Normal	0.34	0.66
244	doped_4_49	4	AML	0.908	0.092
245	doped_4_5	4	Normal	0.459	0.541
246	doped_4_6	4	Normal	0.177	0.823
247	doped_4_7	4	Normal	0.257	0.743
248	doped_4_8	4	Normal	0.342	0.658
249	doped_4_9	4	Normal	0.157	0.843
250	doped_5_0	5	AML	0.957	0.043
251	doped_5_1	5	Normal	0.078	0.922
252	doped_5_10	5	AML	0.737	0.263
253	doped_5_11	5	Normal	0.458	0.542
254	doped_5_12	5	Normal	0.284	0.716
255	doped_5_13	5	Normal	0.075	0.925
256	doped_5_14	5	Normal	0.163	0.837
257	doped_5_15	5	AML	0.614	0.386
258	doped_5_16	5	Normal	0.116	0.884
259	doped_5_17	5	AML	0.8	0.2
260	doped_5_18	5	Normal	0.248	0.752
261	doped_5_19	5	Normal	0.346	0.654
262	doped_5_2	5	AML	0.759	0.241
263	doped_5_20	5	AML	0.914	0.086
264	doped_5_21	5	Normal	0.073	0.927
265	doped_5_22	5	AML	0.57	0.43
266	doped_5_23	5	Normal	0.402	0.598
267	doped_5_24	5	AML	0.886	0.114
268	doped_5_25	5	AML	0.931	0.069
269	doped_5_26	5	AML	0.866	0.134
270	doped_5_27	5	Normal	0.457	0.543
271	doped_5_28	5	Normal	0.08	0.92
272	doped_5_29	5	Normal	0.343	0.657
273	doped_5_3	5	Normal	0.201	0.799
274	doped_5_30	5	Normal	0.065	0.935
275	doped_5_31	5	AML	0.652	0.348
276	doped_5_32	5	Normal	0.434	0.566
277	doped_5_33	5	Normal	0.31	0.69
278	doped_5_34	5	AML	0.79	0.21
279	doped_5_35	5	Normal	0.488	0.512
280	doped_5_36	5	AML	0.637	0.363
281	doped_5_37	5	AML	0.727	0.273
282	doped_5_38	5	Normal	0.256	0.744
283	doped_5_39	5	Normal	0.02	0.98
284	doped_5_4	5	Normal	0.435	0.565
285	doped_5_40	5	Normal	0.172	0.828
286	doped_5_41	5	AML	0.928	0.072
287	doped_5_42	5	AML	0.761	0.239
288	doped_5_43	5	Normal	0.268	0.732
289	doped_5_44	5	AML	0.609	0.391
290	doped_5_45	5	AML	0.832	0.168
291	doped_5_46	5	Normal	0.49	0.51
292	doped_5_47	5	AML	0.837	0.163
293	doped_5_48	5	Normal	0.472	0.528
294	doped_5_49	5	Normal	0.254	0.746
295	doped_5_5	5	Normal	0.097	0.903
296	doped_5_6	5	Normal	0.024	0.976
297	doped_5_7	5	AML	0.866	0.134
298	doped_5_8	5	Normal	0.314	0.686
299	doped_5_9	5	AML	0.72	0.28
300	doped_7_0	7	AML	0.75	0.25
301	doped_7_1	7	Normal	0.173	0.827
302	doped_7_10	7	Normal	0.156	0.844
303	doped_7_11	7	AML	0.873	0.127
304	doped_7_12	7	AML	0.675	0.325
305	doped_7_13	7	AML	0.838	0.162
306	doped_7_14	7	Normal	0.435	0.565
307	doped_7_15	7	Normal	0.224	0.776
308	doped_7_16	7	AML	0.961	0.039
309	doped_7_17	7	AML	0.707	0.293
310	doped_7_18	7	Normal	0.265	0.735
311	doped_7_19	7	AML	0.742	0.258
312	doped_7_2	7	AML	0.548	0.452
313	doped_7_20	7	Normal	0.185	0.815
314	doped_7_21	7	AML	0.936	0.064
315	doped_7_22	7	AML	0.793	0.207
316	doped_7_23	7	AML	0.951	0.049
317	doped_7_24	7	AML	0.757	0.243
318	doped_7_25	7	AML	0.944	0.056
319	doped_7_26	7	AML	0.636	0.364
320	doped_7_27	7	AML	0.711	0.289
321	doped_7_28	7	Normal	0.462	0.538
322	doped_7_29	7	Normal	0.458	0.542
323	doped_7_3	7	Normal	0.269	0.731
324	doped_7_30	7	AML	0.891	0.109
325	doped_7_31	7	AML	0.622	0.378
326	doped_7_32	7	AML	0.709	0.291
327	doped_7_33	7	AML	0.947	0.053
328	doped_7_34	7	Normal	0.121	0.879
329	doped_7_35	7	AML	0.62	0.38
330	doped_7_36	7	AML	0.897	0.103
331	doped_7_37	7	Normal	0.279	0.721
332	doped_7_38	7	AML	0.984	0.016
333	doped_7_39	7	AML	0.572	0.428
334	doped_7_4	7	Normal	0.415	0.585
335	doped_7_40	7	AML	0.949	0.051
336	doped_7_41	7	Normal	0.247	0.753
337	doped_7_42	7	AML	0.943	0.057
338	doped_7_43	7	AML	0.65	0.35
339	doped_7_44	7	AML	0.648	0.352
340	doped_7_45	7	AML	0.788	0.212
341	doped_7_46	7	AML	0.957	0.043
342	doped_7_47	7	AML	0.786	0.214
343	doped_7_48	7	Normal	0.29	0.71
344	doped_7_49	7	Normal	0.328	0.672
345	doped_7_5	7	Normal	0.1	0.9
346	doped_7_6	7	Normal	0.335	0.665
347	doped_7_7	7	Normal	0.302	0.698
348	doped_7_8	7	AML	0.934	0.066
349	doped_7_9	7	Normal	0.25	0.75
350	doped_10_0	10	AML	0.942	0.058
351	doped_10_1	10	AML	0.838	0.162
352	doped_10_10	10	AML	0.736	0.264
353	doped_10_11	10	AML	0.733	0.267
354	doped_10_12	10	AML	0.934	0.066
355	doped_10_13	10	AML	0.997	0.003
356	doped_10_14	10	AML	0.898	0.102
357	doped_10_15	10	AML	0.984	0.016
358	doped_10_16	10	AML	0.817	0.183
359	doped_10_17	10	AML	0.819	0.181
360	doped_10_18	10	AML	0.748	0.252
361	doped_10_19	10	AML	0.94	0.06
362	doped_10_2	10	AML	0.971	0.029
363	doped_10_20	10	AML	0.96	0.04
364	doped_10_21	10	AML	0.97	0.03
365	doped_10_22	10	AML	0.96	0.04
366	doped_10_23	10	AML	0.825	0.175
367	doped_10_24	10	AML	0.923	0.077
368	doped_10_25	10	AML	0.886	0.114
369	doped_10_26	10	Normal	0.313	0.687
370	doped_10_27	10	AML	0.83	0.17
371	doped_10_28	10	AML	0.809	0.191
372	doped_10_29	10	AML	0.959	0.041
373	doped_10_3	10	AML	0.899	0.101
374	doped_10_30	10	AML	0.952	0.048
375	doped_10_31	10	AML	0.991	0.009
376	doped_10_32	10	AML	0.977	0.023
377	doped_10_33	10	AML	0.959	0.041
378	doped_10_34	10	AML	0.904	0.096
379	doped_10_35	10	AML	0.987	0.013
380	doped_10_36	10	AML	0.61	0.39
381	doped_10_37	10	AML	0.793	0.207
382	doped_10_38	10	AML	0.766	0.234
383	doped_10_39	10	AML	0.894	0.106
384	doped_10_4	10	AML	0.937	0.063
385	doped_10_40	10	AML	0.793	0.207
386	doped_10_41	10	AML	0.848	0.152
387	doped_10_42	10	AML	0.96	0.04
388	doped_10_43	10	AML	0.969	0.031
389	doped_10_44	10	AML	0.994	0.006
390	doped_10_45	10	AML	0.812	0.188
391	doped_10_46	10	AML	0.978	0.022
392	doped_10_47	10	AML	0.977	0.023
393	doped_10_48	10	AML	0.929	0.071
394	doped_10_49	10	AML	0.767	0.233
395	doped_10_5	10	AML	0.889	0.111
396	doped_10_6	10	AML	0.946	0.054
397	doped_10_7	10	AML	0.959	0.041
398	doped_10_8	10	AML	0.957	0.043
399	doped_10_9	10	AML	0.92	0.08
400	doped_15_0	15	AML	0.954	0.046
401	doped_15_1	15	AML	0.793	0.207
402	doped_15_10	15	AML	0.973	0.027
403	doped_15_11	15	AML	0.992	0.008
404	doped_15_12	15	AML	0.931	0.069
405	doped_15_13	15	AML	0.985	0.015
406	doped_15_14	15	AML	0.994	0.006
407	doped_15_15	15	AML	0.985	0.015
408	doped_15_16	15	AML	0.994	0.006
409	doped_15_17	15	AML	0.953	0.047
410	doped_15_18	15	AML	0.981	0.019
411	doped_15_19	15	AML	0.971	0.029
412	doped_15_2	15	AML	0.979	0.021
413	doped_15_20	15	AML	0.973	0.027
414	doped_15_21	15	AML	0.988	0.012
415	doped_15_22	15	AML	0.938	0.062
416	doped_15_23	15	AML	0.961	0.039
417	doped_15_24	15	AML	0.923	0.077
418	doped_15_25	15	AML	0.991	0.009
419	doped_15_26	15	AML	0.959	0.041
420	doped_15_27	15	AML	0.953	0.047
421	doped_15_28	15	AML	0.833	0.167
422	doped_15_29	15	AML	0.984	0.016
423	doped_15_3	15	AML	0.983	0.017
424	doped_15_30	15	AML	0.995	0.005
425	doped_15_31	15	AML	0.987	0.013
426	doped_15_32	15	AML	0.984	0.016
427	doped_15_33	15	AML	0.983	0.017
428	doped_15_34	15	AML	0.861	0.139
429	doped_15_35	15	AML	0.968	0.032
430	doped_15_36	15	AML	0.987	0.013
431	doped_15_37	15	AML	0.963	0.037
432	doped_15_38	15	AML	0.992	0.008
433	doped_15_39	15	AML	0.99	0.01
434	doped_15_4	15	AML	0.986	0.014
435	doped_15_40	15	AML	0.938	0.062
436	doped_15_41	15	AML	0.99	0.01
437	doped_15_42	15	AML	0.897	0.103
438	doped_15_43	15	AML	0.97	0.03
439	doped_15_44	15	AML	0.974	0.026
440	doped_15_45	15	AML	0.984	0.016
441	doped_15_46	15	AML	0.981	0.019
442	doped_15_47	15	AML	0.966	0.034
443	doped_15_48	15	AML	0.967	0.033
444	doped_15_49	15	AML	0.997	0.003
445	doped_15_5	15	AML	0.995	0.005
446	doped_15_6	15	AML	0.987	0.013
447	doped_15_7	15	AML	0.991	0.009
448	doped_15_8	15	AML	0.996	0.004
449	doped_15_9	15	AML	0.847	0.153
450	doped_20_0	20	AML	0.993	0.007
451	doped_20_1	20	AML	0.989	0.011
452	doped_20_10	20	AML	0.99	0.01
453	doped_20_11	20	AML	0.991	0.009
454	doped_20_12	20	AML	0.99	0.01
455	doped_20_13	20	AML	0.993	0.007
456	doped_20_14	20	AML	0.995	0.005
457	doped_20_15	20	AML	0.996	0.004
458	doped_20_16	20	AML	0.994	0.006
459	doped_20_17	20	AML	0.99	0.01
460	doped_20_18	20	AML	0.991	0.009
461	doped_20_19	20	AML	0.996	0.004
462	doped_20_2	20	AML	0.993	0.007
463	doped_20_20	20	AML	0.986	0.014
464	doped_20_21	20	AML	0.962	0.038
465	doped_20_22	20	AML	0.996	0.004
466	doped_20_23	20	AML	0.991	0.009
467	doped_20_24	20	AML	0.994	0.006
468	doped_20_25	20	AML	0.966	0.034
469	doped_20_26	20	AML	0.998	0.002
470	doped_20_27	20	AML	0.99	0.01
471	doped_20_28	20	AML	0.995	0.005
472	doped_20_29	20	AML	0.994	0.006
473	doped_20_3	20	AML	0.982	0.018
474	doped_20_30	20	AML	0.996	0.004
475	doped_20_31	20	AML	0.737	0.263
476	doped_20_32	20	AML	0.996	0.004
477	doped_20_33	20	AML	0.995	0.005
478	doped_20_34	20	AML	0.987	0.013
479	doped_20_35	20	AML	0.993	0.007
480	doped_20_36	20	AML	0.982	0.018
481	doped_20_37	20	AML	0.988	0.012
482	doped_20_38	20	AML	0.995	0.005
483	doped_20_39	20	AML	0.991	0.009
484	doped_20_4	20	AML	0.994	0.006
485	doped_20_40	20	AML	0.99	0.01
486	doped_20_41	20	AML	0.996	0.004
487	doped_20_42	20	AML	0.995	0.005
488	doped_20_43	20	AML	0.986	0.014
489	doped_20_44	20	AML	0.997	0.003
490	doped_20_45	20	AML	0.997	0.003
491	doped_20_46	20	AML	0.989	0.011
492	doped_20_47	20	AML	0.99	0.01
493	doped_20_48	20	AML	0.995	0.005
494	doped_20_49	20	AML	0.996	0.004
495	doped_20_5	20	AML	0.982	0.018
496	doped_20_6	20	AML	0.964	0.036
497	doped_20_7	20	AML	0.988	0.012
498	doped_20_8	20	AML	0.976	0.024
499	doped_20_9	20	AML	0.98	0.02
