# Supplementary material for: Interpretable multiple instance learning for hematologic diagnosis from peripheral blood smears
Source: Commun Med (Lond). 2026 Apr 15;6:309. doi: 10.1038/s43856-026-01558-x (PMC13216603; doi:10.1038/s43856-026-01558-x)
Supplement: Supplementary file 5 — Supplementary Data 2 [file 43856_2026_1558_MOESM5_ESM.csv]

Cell Type	Mean	Differential From
Artifact	0.0419247398479467	AML All
Band neutrophil	0.0896088268250725	AML All
Basophil	0.0019039520607594	AML All
Blasts	0.296111540427233	AML All
Eosinophils	0.0084990862890448	AML All
Lymphocyte	0.3643911641242718	AML All
Metamyelocyte	0.0260231816351057	AML All
Mitotic Body	0.0016016864580771	AML All
Monocyte	0.0639878911765844	AML All
Myelocyte	0.0099629472861406	AML All
Orthochromic Normoblast	0.0069052893141145	AML All
Plasma Cell	0.0005610005991012	AML All
Polychromatophilic Normoblast	0.0026132385197411	AML All
Segmented neutrophil	0.0837463113166441	AML All
Artifact	0.0089114186111897	AML Top 10%
Band neutrophil	0.0612677132084445	AML Top 10%
Basophil	0.0001385041551246	AML Top 10%
Blasts	0.681460321592995	AML Top 10%
Eosinophils	0.0138430386542314	AML Top 10%
Lymphocyte	0.1393071009894035	AML Top 10%
Metamyelocyte	0.0477586608894528	AML Top 10%
Mitotic Body	0.0002884463410779	AML Top 10%
Monocyte	0.0167777422486565	AML Top 10%
Myelocyte	0.010778844704034	AML Top 10%
Orthochromic Normoblast	0.0007039791507754	AML Top 10%
Plasma Cell	0.0001754385964912	AML Top 10%
Polychromatophilic Normoblast	0.0007309941520467	AML Top 10%
Segmented neutrophil	0.0169438298428465	AML Top 10%
Artifact	0.0388194923141918	HCL All
Band neutrophil	0.1375597455559475	HCL All
Basophil	0.0024756483003103	HCL All
Blasts	0.0964321425921898	HCL All
Eosinophils	0.0109747307386977	HCL All
Lymphocyte	0.4515063066648794	HCL All
Metamyelocyte	0.014451591944359	HCL All
Mitotic Body	0.001886301848897	HCL All
Monocyte	0.0516444450469572	HCL All
Myelocyte	0.0055283278744494	HCL All
Orthochromic Normoblast	0.0033075958132893	HCL All
Plasma Cell	0.0002178649237472	HCL All
Polychromatophilic Normoblast	0.0003825930727635	HCL All
Segmented neutrophil	0.1827101319208146	HCL All
Artifact	0.0037990196078431	HCL Top 10%
Band neutrophil	0.0071598336304218	HCL Top 10%
Basophil	0.0016339869281045	HCL Top 10%
Blasts	0.2007416320627381	HCL Top 10%
Eosinophils	0.0617924436124672	HCL Top 10%
Lymphocyte	0.3975548686481679	HCL Top 10%
Mitotic Body	0.0017825311942959	HCL Top 10%
Myelocyte	0.00359477124183	HCL Top 10%
Orthochromic Normoblast	0.0211448393974345	HCL Top 10%
Segmented neutrophil	0.3007960736766965	HCL Top 10%
Artifact	0.0215008272113582	MDS All
Band neutrophil	0.2499296736810528	MDS All
Basophil	0.0074889438993547	MDS All
Blasts	0.0500658720374959	MDS All
Eosinophils	0.0284328743128313	MDS All
Lymphocyte	0.3385093247195512	MDS All
Metamyelocyte	0.0542976639036237	MDS All
Mitotic Body	0.003904847160135	MDS All
Monocyte	0.0556707555828761	MDS All
Myelocyte	0.0157581038492424	MDS All
Orthochromic Erythroblast	0.0162108130104435	MDS All
Plasma Cell	0.0001391860941042	MDS All
Polychromatophilic Erythroblast	0.0040808552532453	MDS All
Segmented neutrophil	0.1500016488225354	MDS All
Artifact	0.0419929350795797	MDS Top 10%
Band neutrophil	0.2428615304631339	MDS Top 10%
Basophil	0.0267028754693399	MDS Top 10%
Blasts	0.0519033826764053	MDS Top 10%
Eosinophils	0.0363814528704934	MDS Top 10%
Lymphocyte	0.2973291676592254	MDS Top 10%
Metamyelocyte	0.0670744488035422	MDS Top 10%
Mitotic Body	0.0049746197082584	MDS Top 10%
Monocyte	0.05698159313519	MDS Top 10%
Myelocyte	0.0151531418755665	MDS Top 10%
Orthochromic Erythroblast	0.0012151375578242	MDS Top 10%
Polychromatophilic Erythroblast	0.0033773092510354	MDS Top 10%
Segmented neutrophil	0.1527119033625551	MDS Top 10%
